# Supplementary material for: Brain Meta-Transcriptomics from Harbor Seals to Infer the Role of the Microbiome and Virome in a Stranding Event
Source: PLoS One. 2015 Dec 2;10(12):e0143944. doi: 10.1371/journal.pone.0143944 (PMC4668051; doi:10.1371/journal.pone.0143944)
Supplement: S1 Script — The input is a list of sequence identifiers (column1) and their corresponding GI numbers (column2). The output can be used to run S2 script (my_taxid_to_taxon.py). (PY) [file pone.0143944.s003.py]

#!/usr/bin/env python2.7

# File created on 2 Jul 2014
from __future__ import division


__author__ = "Jesse Zaneveld"
__copyright__ = "Vega Thurber Lab Copyright 2014"
__credits__ = ["Stephanie Rosales","Jesse Zaneveld"] 
__license__ = "GPL"
__version__ = "0.1-dev"
__maintainer__ = "Jesse Zaneveld"
__email__ = "zaneveld@gmail.com"
__status__ = "Development"
 


from sys import argv
import re

help_text = """
This lightweight helper script extracts gi ids and matches them to corresponding taxon ids. Two arguments are accepted, which should both be filepaths  

The first file is a tab-delimited mapping between sequence ids (seq ids) and NCBI gi, where the first column is seq ids and second column is gis. 

The second file is a mapping between NCBI  gi ids and their corresponding NCBI taxonomic ids (taxids).  This is typically the gi_taxid_nucl.dmp or gi_taxid_prot.dmp file from NCBI, which can be downloaded from the NCBI ftp site (ftp://ftp.ncbi.nih.gov/pub/taxonomy).
If the corresponding taxid is Unknown then the taxid will read "Unknown" in the output file. 
To use: my_gi_to_taxid.py seqIds_gis.txt gi_taxid_nucl.dmp > output
"""

def parse_id_file(lines,key_field=0,value_field=1):
    """ generates a mapping dictionary from split lines using regex 
    lines -- an iterator of space delimited lines. The script assumes
    no header line is present.
    key field -- the index of the field that should be used for dict keys
    value_field -- the index of the field that should be used for dict values
    """

    result  = {}

    for line in lines:
        line_list = re.split(r"\s+", line)
        curr_key = line_list[key_field]
        curr_value = line_list[value_field]
        result[curr_key] = curr_value
    
    return result

if __name__ == "__main__":
 
    if(len(argv) < 2):
        print("Usage: ./my_gi_to_taxid, gi.txt, gi_taxid_prot.dmp")
        print(help_text)
        quit()
    file1 = open(argv[1]) 
    file2 = open(argv[2])
 
    seqid_to_gi = parse_id_file(file1)
    gi_to_taxid = parse_id_file(file2)
   
    output_lines =["#seq_id\ttaxon_id\tgi\n"]
      
    for seq_id in seqid_to_gi.iterkeys():
        curr_gi = seqid_to_gi[seq_id]
        curr_taxon_id = gi_to_taxid.get(curr_gi,"Unknown")
        curr_output_line = "\t".join([seq_id,curr_taxon_id])
        print curr_output_line

    #NOTE: This should really take output file as an argument and write to file
    #directly, but preserving the version that was used in the analysis.
