# Supplementary material for: Brain Meta-Transcriptomics from Harbor Seals to Infer the Role of the Microbiome and Virome in a Stranding Event
Source: PLoS One. 2015 Dec 2;10(12):e0143944. doi: 10.1371/journal.pone.0143944 (PMC4668051; doi:10.1371/journal.pone.0143944)
Supplement: S2 Script — The input is a list of sequence identifiers (column1) and their corresponding taxIDs numbers (column2). (PY) [file pone.0143944.s004.py]

#!/usr/bin/env python2.7

#File created on July 2014

__author__="Stephanie Rosales"
__copyright__= "Vega Thurber Lab Copyright 2014"
__credits__ = ["Stephanie Rosales", Jesse Zaneveld", "Ryan McMinds", "QIIME forum"]
__licensce__ = "GPL" 
__version__ = "0.1-dev"
__maintainer__ = "Stephanie Rosales"
__email__ = "srosales712@gmail.com"
__status__= "Developments"

import sys
import re
from cogent.parse.ncbi_taxonomy import NcbiTaxonomyFromFiles

help_text = """
This script will output NCBI taxonomy lineage using taxonomy IDs (taxids).
To use, provide a tab-delimited input file with two columns: (1) sequence IDs (2) taxids.
If there are non numeric strings in column2 of input file, remove these lines. For ex. if
a string reads "Unknown"

Get necessary files from NCBI (wget ftp://ftp.ncbi.nlm.nih.gov/pub/taxonomy/taxdmp.zip),
unzip files and include file paths for node.dmp and names.dmp. For example for tree = NcbiTaxonomyFromFiles(open('/raid1/user/taxonomy/nodes.dmp'), open('/raid1/user/taxonomy/names.dmp'))"

To run script: my_taxid_to_taxon.py input_file.txt output_file.txt

"""

tree = NcbiTaxonomyFromFiles(open('nodes.dmp'), open('names.dmp'))
root = tree.Root


def get_lineage(node, my_ranks):
    ranks_lookup = dict([(r,idx) for idx,r in enumerate(my_ranks)])
    lineage = [None] * len(my_ranks)
    curr = node
    while curr.Parent is not None:
        if curr.Rank in ranks_lookup:
            lineage[ranks_lookup[curr.Rank]] = curr.Name
        curr = curr.Parent
    return lineage


ranks = ['superkingdom','phylum','class','order','family','genus','species']


if(len(sys.argv) < 2):
    print("usage: ./Full_taxon_lineage, taxon_num.txt, stdout_name")
    quit()
input = open(sys.argv[1])
output = open(sys.argv[2], "w")

for i,line in enumerate(input):
    line = line.strip()
    if not line:
       continue    
    line_list = line.strip().split("\t")
    if len(line_list) != 2:
        raise ValueError("Bad line (number %i):%s" %(i,line))
    seq_name = line_list[0]
    taxid = int(line_list[1])
    #print taxid
    node = tree.ById[taxid]
    rawlineage = str(get_lineage(node, ranks))
    newlineage = rawlineage.replace("'", "")
    newerlineage = newlineage.replace("[", "")
    newererlineage = newerlineage.replace("]", "")
    newestlineage = newererlineage.replace(", ", "\t")
    output.write(seq_name + "\t" + newestlineage)
    output.write("\n")
